# Supplementary material for: Use of Stress Signals of Their Attached Bacteria to Monitor Sympagic Algae Preservation in Canadian Arctic Sediments
Source: Microorganisms. 2021 Dec 20;9(12):2626. doi: 10.3390/microorganisms9122626 (PMC8704379; doi:10.3390/microorganisms9122626)
Supplement: Supplementary file 1 [file microorganisms-09-02626-s001.zip]

Archive with 1 entries (1 files):
- microorganisms-1500104-supplementary.pdf
